# Supplementary material for: Effect of Arylazo Sulfones on DNA: Binding, Cleavage, Photocleavage, Molecular Docking Studies and Interaction with A375 Melanoma and Non-Cancer Cells
Source: Int J Mol Sci. 2023 Jan 17;24(3):1834. doi: 10.3390/ijms24031834 (PMC9915714; doi:10.3390/ijms24031834)
Supplement: Supplementary file 1 [file ijms-24-01834-s001.zip]

Archive with 1 entries (1 files):
- ijms-2053083-supplementary.pdf
